# Supplementary material for: Staphylococcus saccharolyticus: An Overlooked Human Skin Colonizer
Source: Microorganisms. 2020 Jul 23;8(8):1105. doi: 10.3390/microorganisms8081105 (PMC7465461; doi:10.3390/microorganisms8081105)
Supplement: Supplementary file 1 [file microorganisms-08-01105-s001.zip › Table S1.xlsx]

## Sheet: Sheet1
Table S1: Sequence read count matching the tuf gene fragment of different staphylococcal species
back skin sample	S. epidermidis	S. capitis	S. saccharolyticus	S. hominis	S. haemolyticus	S. warneri	S. pettenkoferi	S. equorum	S. auricularis	S. lugdunensis	S. simulans	S. massiliensis	Under Threshold
1	35637	2568	0	5334	0	0	0	0	0	0	0	0	223
2	705	15380	8598	0	0	0	0	0	0	0	0	0	1284
3	14239	0	12970	1875	0	0	0	0	0	0	0	0	1571
4	12475	5279	12987	0	0	0	0	4632	0	0	0	0	3235
5	0	48980	0	0	0	0	0	0	0	0	0	0	4204
6	0	1057	28098	0	0	0	0	0	0	0	0	0	1939
7	0	5196	20072	0	0	0	0	0	0	0	0	0	685
8	4953	1470	0	3163	1493	1140	4924	0	0	0	1004	0	1233
9	1680	12297	7384	2106	790	0	0	0	0	0	0	0	1225
10	13398	10353	0	0	0	0	0	0	0	0	0	0	1029
11	4061	12979	0	0	0	0	0	0	0	0	0	0	2214
12	4415	1134	0	4881	2053	0	0	0	0	0	518	0	2243
13	18085	0	0	0	0	0	0	0	0	0	0	0	151
14	1845	12957	0	1923	0	1790	0	0	0	0	0	0	1306
15	28020	2339	0	0	0	0	0	0	0	0	0	0	2109
16	8514	875	1471	1998	0	0	0	0	0	0	0	0	613
17	6324	5002	0	1333	0	0	0	0	1038	0	0	0	713
18	12356	7084	0	2297	3405	0	0	0	0	3904	0	1616	2152
19	6963	3530	51203	6727	0	0	0	0	0	0	0	0	2549
