# Supplementary material for: Staphylococcus saccharolyticus: An Overlooked Human Skin Colonizer
Source: Microorganisms. 2020 Jul 23;8(8):1105. doi: 10.3390/microorganisms8081105 (PMC7465461; doi:10.3390/microorganisms8081105)
Supplement: Supplementary file 1 [file microorganisms-08-01105-s001.zip › Table S2.xlsx]

## Sheet: Sheet1
Table S2: Identification of sequencing reads in back skin metagenomic data that map to the hya gene of S. saccharolyticus with 100% nucleotide identity
SAMPLE	SRX number *	Designation	Gender	Timepoint	Total final reads	number of reads matching to hya gene
MET0027	SRX739788	HV01_09.30.11_Ba-null_Ss_sebaceous	Male	First	13359477	0
MET0057	SRX740557	HV02_10.04.11_Ba-null_Ss_sebaceous	Female	First	6207417	0
MET0087	SRX740582	HV03_09.30.11_Ba-null_Ss_sebaceous	Female	First	665770	0
MET0097	SRX740592	HV04_10.19.11_Ba-null_Ss_sebaceous	Male	First	9173566	40
MET0195	SRX743711	HV06_04.11.12_Ba-null_Ss_sebaceous	Male	First	9876572	0
MET0216	SRX743846	HV08_01.16.13_Ba-C_Ss_sebaceous	Male	First	31409292	341
MET0233	SRX743878	HV09_01.17.13_Ba-C_Ss_sebaceous	Male	First	12152925	185
MET0250	SRX743921	HV10_02.14.13_Ba-C_Ss_sebaceous	Female	First	31507551	0
MET0289	SRX744589	HV11_04.29.13_Ba-C_Ss_sebaceous	Male	First	77308456	0
MET0306	SRX745016	HV12_05.22.13_Ba-C_Ss_sebaceous	Female	First	39453708	0
MET0321	SRX1596263	HV01_12.18.13_Ba-R_Ss_sebaceous	Male	Second	39016735	0
MET0665	SRX1600111	HV02_03.28.14_Ba-R_Ss_sebaceous	Female	Second	43444771	0
MET0361	SRX1596495	HV03_12.20.13_Ba-R_Ss_sebaceous	Female	Second	11284765	0
MET0475	SRX1597510	HV04_02.25.14_Ba-R_Ss_sebaceous	Male	Second	45577163	56
MET0513	SRX1597709	HV05_01.28.14_Ba-R_Ss_sebaceous	Female	Second	2371890	0
MET0399	SRX1597269	HV06_12.06.13_Ba-R_Ss_sebaceous	Male	Second	19318800	0
MET0437	SRX1597442	HV07_12.04.13_Ba-R_Ss_sebaceous	Male	Second	9673992	0
MET0703	SRX1600318	HV08_04.02.14_Ba-R_Ss_sebaceous	Male	Second	28080279	22
MET0551	SRX1597796	HV09_02.27.14_Ba-R_Ss_sebaceous	Male	Second	6821486	0
MET0627	SRX1598259	HV10_03.21.14_Ba-R_Ss_sebaceous	Female	Second	26728279	0
MET0589	SRX1598186	HV11_03.05.14_Ba-R_Ss_sebaceous	Male	Second	28395636	0
MET0342	SRX1596318	HV01_01.24.14_Ba-R_Ss_sebaceous	Male	Third	51829790	0
MET0684	SRX1600131	HV02_05.29.14_Ba-R_Ss_sebaceous	Female	Third	71936270	0
MET0380	SRX1597207	HV03_01.24.14_Ba-R_Ss_sebaceous	Female	Third	5073806	0
MET0494	SRX1597586	HV04_04.10.14_Ba-R_Ss_sebaceous	Male	Third	64467967	82
MET0532	SRX1597772	HV05_03.20.14_Ba-R_Ss_sebaceous	Female	Third	683258	0
MET0418	SRX1597369	HV06_01.16.14_Ba-R_Ss_sebaceous	Male	Third	10835643	0
MET0456	SRX1597463	HV07_01.07.14_Ba-R_Ss_sebaceous	Male	Third	14891238	0
MET0722	SRX1600834	HV08_05.14.14_Ba-R_Ss_sebaceous	Male	Third	40880981	0
MET0570	SRX1597901	HV09_04.04.14_Ba-R_Ss_sebaceous	Male	Third	70726614	75
MET0646	SRX1598400	HV10_05.05.14_Ba-R_Ss_sebaceous	Female	Third	23080974	0
MET0608	SRX1598220	HV11_04.14.14_Ba-R_Ss_sebaceous	Male	Third	31062480	0
MET0760	SRX1601452	HV12_05.16.14_Ba-R_Ss_sebaceous	Female	Third	30915027	0
* The back skin NGS data is derived from Oh et al. 2014 and Oh et al. 2016
