# Supplementary material for: Staphylococcus saccharolyticus: An Overlooked Human Skin Colonizer
Source: Microorganisms. 2020 Jul 23;8(8):1105. doi: 10.3390/microorganisms8081105 (PMC7465461; doi:10.3390/microorganisms8081105)
Supplement: Supplementary file 1 [file microorganisms-08-01105-s001.zip › Table S3.xlsx]

## Sheet: Sheet 1
Table S3: List of metagenomic datasets used for read mapping
Habitat	Source of dataset	SRX number	Reference/Comment
Human Skin (Back)	Sequence Read Archive	SRX1596263	Oh et al., 2016. doi: 10.1016/j.cell.2016.04.008
		SRX1596318
		SRX1596495
		SRX1597207
		SRX1597269
		SRX1597369
		SRX1597442
		SRX1597463
		SRX1597586
		SRX1597709
		SRX1597772
		SRX1597796
		SRX1598220
Human Skin (Forehead & Elbow Pit)	Sequence Read Archive	SRX1596269	Oh et al., 2014. doi: 10.1038/nature13786
		SRX1596508
		SRX1597340
		SRX1597448
		SRX1597577
		SRX1597714
		SRX1598195
		SRX1598285
		SRX1600117
		SRX1600518
		SRX1601337
		SRX743718
		SRX743849
		SRX743908
		SRX744592
		SRX745019
		SRX739404
		SRX740558
		SRX740570
		SRX740584
		SRX740627
		SRX743714
Non human skin datasets	Sequence Read Archive	SRX691392	Human Microbiome Project (PRJNA48479)
		SRX691359
		SRX691360
		SRX691485
		SRX691450
		SRX692799
		SRX691393
		SRX691398
		SRX692799
		SRX692894
		SRX691347
		SRX691463
